# Supplementary material for: Effect of Ethylene Glycol: Citric Acid Molar Ratio and pH on the Morphology, Vibrational, Optical and Electronic Properties of TiO2 and CuO Powders Synthesized by Pechini Method
Source: Materials (Basel). 2022 Jul 30;15(15):5266. doi: 10.3390/ma15155266 (PMC9369947; doi:10.3390/ma15155266)
Supplement: Supplementary file 1 [file materials-15-05266-s001.zip]

Archive with 1 entries (1 files):
- materials-1743494-supplementary.pdf
